# Supplementary material for: Laboratory- and field-based performance-predictions in cross-country skiing and roller-skiing
Source: PLoS One. 2021 Aug 24;16(8):e0256662. doi: 10.1371/journal.pone.0256662 (PMC8384222; doi:10.1371/journal.pone.0256662)
Supplement: S1 File — (XLSX) [file pone.0256662.s001.xlsx]

## Sheet: All data
		Roller ski TT Lap 1						Roller ski TT Lap 2						Roller ski TT Lap 3						Roller ski TT Lap 4						Roller ski TT Total																	Relative contribution (%)						Uphill DP TT
ID	FIS points	Uphill	Flat	Downhill	Time lap 1	Distance	Speed	Uphill	Flat	Downhill	Time lap 2	Distance	Speed	Uphill	Flat	Downhill	Time lap 3	Distance	Speed	Uphill	Flat	Downhill	Time lap 4	Distance	Speed	Uphill time	Distance	Speed	Flat	Distance	Speed	Downhill	Distance	Speed	Race time	Distance	Race speed	RPE Uphill	RPE Flat	RPE Downhill	RPE overall	Bla	Uphill	Flat	Downhill	Uphill running TT	Distance	Speed	Uphill DP TT
3	132	189	216	94	499	3389.7	6.79299	193	220	93	506	3389.7	6.69901	193	214	91	498	3389.7	6.80663	190	217	93	500	3389.7	6.7794	765	3092	4.04183	867	7164	8.26298	371	3304	8.90566	2003	13558.8	6.76925	20	17	16	17.6667	9.4	38.1927	43.2851	18.5222	1681	6400	3.80726	245
5	179	173	211	89	473	3389.7	7.16638	179	216	92	487	3389.7	6.96037	187	218	91	496	3389.7	6.83407	184	222	93	499	3389.7	6.79299	723	3092	4.27663	867	7164	8.26298	365	3304	9.05205	1955	13558.8	6.93545	20	19	19	19.3333	15.2	36.9821	44.3478	18.6701	1480	6400	4.32432	260
6	300	218	236	95	549	3389.7	6.17432	221	233	96	550	3389.7	6.16309	222	234	97	553	3389.7	6.12966	217	228	92	537	3389.7	6.31229	878	3092	3.52164	931	7164	7.69495	380	3304	8.69474	2189	13558.8	6.19406	19	16	14	16.3333	8.3	40.1096	42.5308	17.3595	1853	6400	3.45386	287
8	175	190	222	92	504	3389.7	6.7256	201	222	93	516	3389.7	6.56919	201	225	94	520	3389.7	6.51865	193	219	91	503	3389.7	6.73897	785	3092	3.93885	888	7164	8.06757	370	3304	8.92973	2043	13558.8	6.63671	20	18	15	17.6667	8.1	38.4239	43.4655	18.1106	1623	6400	3.94331
9	200	199	229	98	526	3389.7	6.4443	203	227	99	529	3389.7	6.40775	213	234	97	544	3389.7	6.23107	198	233	97	528	3389.7	6.41989	813	3092	3.8032	923	7164	7.76165	391	3304	8.45013	2127	13558.8	6.37461	19	14	16	16.3333	4.5	38.2228	43.3945	18.3827	1602	6400	3.99501	265
11	250	220	224	94	538	3389.7	6.30056	244	242	101	587	3389.7	5.77462	229	241	103	573	3389.7	5.91571	235	225	100	560	3389.7	6.05304	928	3092	3.3319	932	7164	7.6867	398	3304	8.30151	2258	13558.8	6.00478	18	16	15	16.3333	8.9	41.0983	41.2755	17.6262	1735	6400	3.68876	297
12	200	211	218	92	521	3389.7	6.50614	206	222	91	519	3389.7	6.53121	206	219	88	513	3389.7	6.6076	193	216	86	495	3389.7	6.84788	816	3092	3.78922	875	7164	8.18743	357	3304	9.2549	2048	13558.8	6.62051	18	15	13	15.3333	6	39.8438	42.7246	17.4316	1709	6400	3.74488	269
14	240	203	226	99	528	3389.7	6.41989	218	233	102	553	3389.7	6.12966	233	241	103	577	3389.7	5.8747	224	232	103	559	3389.7	6.06386	878	3092	3.52164	932	7164	7.6867	407	3304	8.11794	2217	13558.8	6.11583	19	17	14	16.6667	6.7	39.6031	42.0388	18.3581	1668	6400	3.83693	279
15	270	229	236	100	565	3389.7	5.99947	231	247	101	579	3389.7	5.8544	236	258	99	593	3389.7	5.71619	239	247	98	584	3389.7	5.80428	935	3092	3.30695	988	7164	7.25101	398	3304	8.30151	2321	13558.8	5.84179	18	14	11	14.3333	6.5	40.2844	42.5679	17.1478	1843	6400	3.4726	321
28	200	172	210	87	469	3389.7	7.22751	186	219	95	500	3389.7	6.7794	174	214	90	478	3389.7	7.09142	172	216	91	479	3389.7	7.07662	704	3092	4.39205	859	7164	8.33993	363	3304	9.10193	1926	13558.8	7.03988	19	18	14	17	12.8	36.5524	44.6002	18.8474	1467	6400	4.36264	272
29	175	177	214	95	486	3389.7	6.97469	188	226	97	511	3389.7	6.63346	220	228	100	548	3389.7	6.18558	193	227	93	513	3389.7	6.6076	778	3092	3.97429	895	7164	8.00447	385	3304	8.58182	2058	13558.8	6.58834	20	19	18	19	8.8	37.8037	43.4888	18.7075	1629	6400	3.92879	266
30	180	188	212	93	493	3389.7	6.87566	196	216	95	507	3389.7	6.6858	192	216	95	503	3389.7	6.73897	192	219	98	509	3389.7	6.65953	768	3092	4.02604	863	7164	8.30127	381	3304	8.67192	2012	13558.8	6.73897	20	16	15	17	11.2	38.171	42.8926	18.9364	1626	6400	3.93604	251
31	210	184	217	91	492	3389.7	6.88963	193	220	93	506	3389.7	6.69901	198	220	93	511	3389.7	6.63346	195	224	96	515	3389.7	6.58194	770	3092	4.01558	881	7164	8.13167	373	3304	8.85791	2024	13558.8	6.69901	20	18	16	18	11.5	38.0435	43.5277	18.4289		6400
33	310	210	227	96	533	3389.7	6.35966	213	231	94	538	3389.7	6.30056	220	237	93	550	3389.7	6.16309	219	233	92	544	3389.7	6.23107	862	3092	3.58701	928	7164	7.71983	375	3304	8.81067	2165	13558.8	6.26273	19	17	16	17.3333	7.7	39.8152	42.8637	17.321	1854	6400	3.452	270
34	220	190	225	94	509	3389.7	6.65953	198	220	95	513	3389.7	6.6076	192	231	94	517	3389.7	6.55648	189	222	93	504	3389.7	6.7256	769	3092	4.02081	898	7164	7.97773	376	3304	8.78723	2043	13558.8	6.63671	19	17	15	17	8.4	37.6407	43.955	18.4043	1771	6400	3.61378	270
35	198	187	213	91	491	3389.7	6.90367	212	220	91	523	3389.7	6.48126	196	220	93	509	3389.7	6.65953	191	214	90	495	3389.7	6.84788	786	3092	3.93384	867	7164	8.26298	365	3304	9.05205	2018	13558.8	6.71893	20	17	17	18	7.5	38.9495	42.9633	18.0872	1580	6400	4.05063
36	260	194	223	93	510	3389.7	6.64647	201	234	93	528	3389.7	6.41989	210	237	97	544	3389.7	6.23107	210	237	97	544	3389.7	6.23107	815	3092	3.79387	931	7164	7.69495	380	3304	8.69474	2126	13558.8	6.37761	18	16	15	16.3333	14.4	38.3349	43.7912	17.8739	1678	6400	3.81406	274
37	210	193	231	91	515	3389.7	6.58194	201	223	91	515	3389.7	6.58194	205	226	93	524	3389.7	6.46889	197	226	92	515	3389.7	6.58194	796	3092	3.88442	906	7164	7.90728	367	3304	9.00272	2069	13558.8	6.55331	20	18	15	17.6667	7.9	38.4727	43.7893	17.738	1805	6400	3.54571	254
39	290	202	220	94	516	3389.7	6.56919	200	234	93	527	3389.7	6.43207	213	227	95	535	3389.7	6.33589	218	225	99	542	3389.7	6.25406	833	3092	3.71188	906	7164	7.90728	381	3304	8.67192	2120	13558.8	6.39566	19	17	15	17	9	39.2925	42.7358	17.9717	1917	6400	3.33855	283
40	270	204	232	96	532	3389.7	6.37162	210	244	99	553	3389.7	6.12966	233	250	104	587	3389.7	5.77462	233	250	104	587	3389.7	5.77462	880	3092	3.51364	976	7164	7.34016	403	3304	8.19851	2259	13558.8	6.00212	18	16	15	16.3333	11.2	38.9553	43.205	17.8398	1764	6400	3.62812	256
41	250	202	220	94	516	3389.7	6.56919	200	234	93	527	3389.7	6.43207	213	227	95	535	3389.7	6.33589	218	225	99	542	3389.7	6.25406	833	3092	3.71188	906	7164	7.90728	381	3304	8.67192	2120	13558.8	6.39566	19	17	16	17.3333	11.3	39.2925	42.7358	17.9717	1774	6400	3.60767	275
42	270	220	230	99	549	3389.7	6.17432	252	258	105	615	3389.7	5.51171	234	253	103	590	3389.7	5.74525	244	245	105	594	3389.7	5.70657	950	3092	3.25474	986	7164	7.26572	412	3304	8.01942	2348	13558.8	5.77462	17	15	12	14.6667	9.8	40.46	41.9932	17.5468	1939	6400	3.30067	306
82	170	183	217	91	491	3389.7	6.90367	190	226	94	510	3389.7	6.64647	192	226	95	513	3389.7	6.6076	190	222	92	504	3389.7	6.7256	755	3092	4.09536	891	7164	8.0404	372	3304	8.88172	2018	13558.8	6.71893	20	19	18	19	14.8	37.4133	44.1526	18.4341	1651	6400	3.87644	263
84	190	175	210	92	477	3389.7	7.10629	179	214	94	487	3389.7	6.96037	182	215	94	491	3389.7	6.90367	176	216	94	486	3389.7	6.97469	712	3092	4.3427	855	7164	8.37895	374	3304	8.83422	1941	13558.8	6.98547	19	16	8	14.3333	12.6	36.6821	44.0495	19.2684		6400		286
86	260	195	234	92	521	3389.7	6.50614	201	240	95	536	3389.7	6.32407	196	250	95	541	3389.7	6.26562	204	240	95	539	3389.7	6.28887	796	3092	3.88442	964	7164	7.43154	377	3304	8.76393	2137	13558.8	6.34478	20	20	20	20	12.1	37.2485	45.11	17.6416	1658	6400	3.86007	278
87	250	179	214	90	483	3389.7	7.01801	183	213	92	488	3389.7	6.94611	182	215	89	486	3389.7	6.97469	172	213	87	472	3389.7	7.18157	716	3092	4.31844	855	7164	8.37895	358	3304	9.22905	1929	13558.8	7.02893	19	17	15	17	12.9	37.1177	44.3235	18.5588	1636	6400	3.91198	235
88	182	181	210	88	479	3389.7	7.07662	195	220	92	507	3389.7	6.6858	193	217	91	501	3389.7	6.76587	176	222	90	488	3389.7	6.94611	745	3092	4.15034	869	7164	8.24396	361	3304	9.15235	1975	13558.8	6.86522	18	19	15	17.3333	12.1	37.7215	44	18.2785	1703	6400	3.75807	243
89	270	197	226	95	518	3389.7	6.54382	212	236	100	548	3389.7	6.18558	221	243	103	567	3389.7	5.97831	217	242	104	563	3389.7	6.02078	847	3092	3.65053	947	7164	7.56494	402	3304	8.21891	2196	13558.8	6.17432	19	13	10	14	7	38.5701	43.1239	18.306	1634	6400	3.91677	292
90	165	175	219	90	484	3389.7	7.00351	179	218	93	490	3389.7	6.91776	184	233	93	510	3389.7	6.64647	194	226	97	517	3389.7	6.55648	732	3092	4.22404	896	7164	7.99554	373	3304	8.85791	2001	13558.8	6.77601	20	19	19	19.3333	7.3	36.5817	44.7776	18.6407	1623	6400	3.94331	245
91	81	154	201	87	442	3389.7	7.669	157	202	88	447	3389.7	7.58322	157	202	88	447	3389.7	7.58322	157	202	89	448	3389.7	7.56629	625	3092	4.9472	807	7164	8.87732	352	3304	9.38636	1784	13558.8	7.60022	16	14	12	14	15.6	35.0336	45.2354	19.7309	1482	6400	4.31849	244
93	122	169	209	90	468	3389.7	7.24295	171	208	92	471	3389.7	7.19682	165	209	90	464	3389.7	7.30539	167	212	91	470	3389.7	7.21213	672	3092	4.60119	838	7164	8.54893	363	3304	9.10193	1873	13558.8	7.23908	19	17	14	16.6667	11.2	35.8783	44.7411	19.3807	1534	6400	4.1721	271
94	240	193	229	95	517	3389.7	6.55648	187	223	93	503	3389.7	6.73897	200	229	97	526	3389.7	6.4443	200	229	97	526	3389.7	6.4443	780	3092	3.9641	910	7164	7.87253	382	3304	8.64921	2072	13558.8	6.54382	20	17	15	17.3333	13.1	37.6448	43.9189	18.4363	1835	6400	3.48774	282
95	150	173	211	91	475	3389.7	7.13621	182	213	92	487	3389.7	6.96037	183	220	94	497	3389.7	6.82032	177	219	91	487	3389.7	6.96037	715	3092	4.32448	863	7164	8.30127	368	3304	8.97826	1946	13558.8	6.96752	18	15	12	15	12	36.742	44.3474	18.9106		6400		283
96	156	188	216	89	493	3389.7	6.87566	187	220	92	499	3389.7	6.79299	188	224	91	503	3389.7	6.73897	188	219	88	495	3389.7	6.84788	751	3092	4.11718	879	7164	8.15017	360	3304	9.17778	1990	13558.8	6.81347	20	19	17	18.6667	12	37.7387	44.1709	18.0905	1605	6400	3.98754	261
97	165	181	218	92	491	3389.7	6.90367	194	222	94	510	3389.7	6.64647	196	229	95	520	3389.7	6.51865	190	222	93	505	3389.7	6.71228	761	3092	4.06307	891	7164	8.0404	374	3304	8.83422	2026	13558.8	6.6924	19	17	10	15.3333	12.5	37.5617	43.9783	18.46		6400		263
98	160	182	207	95	484	3389.7	7.00351	200	219	97	516	3389.7	6.56919	198	220	99	517	3389.7	6.55648	191	216	98	505	3389.7	6.71228	771	3092	4.01038	862	7164	8.3109	389	3304	8.49357	2022	13558.8	6.70564	20	16	14	16.6667	12.6	38.1306	42.6311	19.2384	1481	6400	4.3214
101	180	176	216	90	482	3389.7	7.03257	181	220	91	492	3389.7	6.88963	182	224	94	500	3389.7	6.7794	184	224	93	501	3389.7	6.76587	723	3092	4.27663	884	7164	8.10407	368	3304	8.97826	1975	13558.8	6.86522	19	18	14	17	11.9	36.6076	44.7595	18.6329		6400
102	127	170	193	86	449	3389.7	7.54944	178	195	86	459	3389.7	7.38497	176	199	85	460	3389.7	7.36891	166	196	85	447	3389.7	7.58322	690	3092	4.48116	783	7164	9.14943	342	3304	9.66082	1815	13558.8	7.47041	18	20	19	19	12.4	38.0165	43.1405	18.843		6400		235
																																															6400
Average	206.763	190.158	219	92.6316	501.789	3389.7	6.77527	197.947	224.474	94.3947	516.816	3389.7	6.58454	200.395	226.974	94.7632	522.132	3389.7	6.52138	197.184	224.263	94.3684	515.816	3389.7	6.60115	785.684	3092	3.9685	894.711	7164	8.02663	376.158	3304	8.79814	2056.55	13558.8	6.61758	19.0263	16.9211	14.8421	16.9298	10.4526	38.1377	43.5429	18.3193	1682.5	6400	3.82498	269.121
SD	53.5736	16.2958	9.56144	3.33578	27.3151	1.81899e-12	0.369179	18.666	12.1303	3.82883	32.8384	1.81899e-12	0.406917	19.4402	13.2257	4.53312	35.1135	1.81899e-12	0.437867	20.9107	11.1655	4.91197	34.8152	1.81899e-12	0.440592	72.341	0	0.362141	44.1307	0	0.397861	15.423	0	0.356552	126.015	7.27596e-12	0.402979	0.959354	1.6918	2.59074	1.52208	2.7522	1.31805	0.903077	0.597529	125.347	0	0.284551	19.4948
Range		75	43	14	123	0	1.66954	95	63	19	168	0	2.07151	79	59	19	146	0	1.86703	87	54	20	147	0	1.87666	325	0	1.69246	205	0	1.89841	70	0	1.6414	564	0	1.82561	4	7	12	6	11.1	6.06468	3.95996	2.58316	472	0	1.06197	86
[truncated: 59 more columns]
